# Supplementary material for: Standing balance of professional ballet dancers and non-dancers under different conditions
Source: PLoS One. 2019 Oct 22;14(10):e0224145. doi: 10.1371/journal.pone.0224145 (PMC6804995; doi:10.1371/journal.pone.0224145)
Supplement: S1 Data — (XLSX) [file pone.0224145.s001.xlsx]

## Sheet: Physical characteristics
ID	Group	Sex	Age (years)	Body Mass (kg)	Body Height (cm)	BMI (kg/m2)
BM1	Ballet	M	23	78	178	24.6181
BF1	Ballet	F	24	54	167	19.3625
BF2	Ballet	F	24	52	163	19.5717
BF3	Ballet	F	31	50	167	17.9282
BM2	Ballet	M	21	75	180	23.1481
BM3	Ballet	M	33	72	179	22.4712
BF4	Ballet	F	20	54	168	19.1327
BM4	Ballet	M	23	70	183	20.9024
BF5	Ballet	F	23	46	156	18.902
BF6	Ballet	F	31	46	162	17.5278
BM5	Ballet	M	21	73	183	21.7982
BM6	Ballet	M	24	62	174	20.4783
BM7	Ballet	M	22	64.5	181	19.688
BF7	Ballet	F	22	46	159	18.1955
BM8	Ballet	M	19	55	177	17.5556
BF8	Ballet	F	23	46	163	17.3134
BM9	Ballet	M	30	70	182	21.1327
BM10	Ballet	M	22	65.5	170	22.6644
BM11	Ballet	M	21	65	176	20.984
BF13	Ballet	F	27	43	162	16.3847
BF9	Ballet	F	30	49	159	19.3821
BF10	Ballet	F	30	53	168	18.7783
BM12	Ballet	M	22	62	172	20.9573
BF11	Ballet	F	22	52	170	17.9931
BF12	Ballet	F	26	52	169	18.2066
CM1	Controls	M	23	74	174	24.4418
CF1	Controls	F	26	56	169	19.6072
CF2	Controls	F	24	67	165	24.6097
CF3	Controls	F	22	87	168	30.8248
CM2	Controls	M	24	64	173	21.3839
CM3	Controls	M	22	84	182	25.3593
CF4	Controls	F	29	52	164	19.3337
CM4	Controls	M	25	58	178	18.3058
CF5	Controls	F	25	70	174	23.1206
CM5	Controls	M	25	74	176	23.8895
CF6	Controls	F	24	70	175	22.8571
CF7	Controls	F	30	70	175	22.8571
CM6	Controls	M	22	65	175	21.2245
CM7	Controls	M	23	79	180	24.3827
CM8	Controls	M	24	74	189	20.7161
CF8	Controls	F	26	66	175	21.551
CF9	Controls	F	24	77	175	25.1429
CF10	Controls	F	23	59	157	23.9361
CF11	Controls	F	26	63	178	19.8839
CM9	Controls	M	22	62	168	21.9671
CM10	Controls	M	23	73	179	22.7833
CF12	Controls	F	23	63	167	22.5896
CF13	Controls	F	24	55	161	21.2183
CF14	Controls	F	20	63	172	21.2953
CM11	Controls	M	27	75	182	22.6422

## Sheet: COP parameters
ID	Group	Sex	Condition	Sway X (cm)	Sway Y (cm)	Vx (cm/s)	Vy (cm/s)	V (cm/s)
BF5	Ballet	F	FSEC	0.940585	1.03323	5.7245	4.80663	8.25294
BF6	Ballet	F	FSEC	1.11599	1.21936	4.70156	4.38157	7.21437
BF7	Ballet	F	FSEC	1.06934	1.07824	6.37871	6.7074	10.2327
BF8	Ballet	F	FSEC	1.12588	1.07691	5.85198	5.60432	8.96652
BF1	Ballet	F	FSEC	1.36581	1.33072	7.13046	6.48526	10.6887
BF2	Ballet	F	FSEC	0.795952	0.883642	3.28437	2.19187	4.35346
BF9	Ballet	F	FSEC	1.27599	1.43018	6.07422	6.42891	9.92598
BF10	Ballet	F	FSEC	1.08052	1.07594	6.78192	6.35051	10.3798
BF3	Ballet	F	FSEC	0.963375	0.945256	5.26844	4.33471	7.57735
BF12	Ballet	F	FSEC	1.68975	1.50066	7.02571	7.00287	11.084
BF4	Ballet	F	FSEC	1.26525	1.23927	5.64526	5.0184	8.27898
BF11	Ballet	F	FSEC	1.0609	1.15557	6.37186	5.03275	8.95334
BF13	Ballet	F	FSEC	0.864126	0.822466	5.9099	3.82126	7.65101
BF5	Ballet	F	FSEO	0.677571	0.756454	3.96557	3.14634	5.49836
BF6	Ballet	F	FSEO	0.656523	0.96917	3.01284	2.19424	4.02901
BF7	Ballet	F	FSEO	0.603758	0.747778	3.61359	3.19981	5.30606
BF8	Ballet	F	FSEO	0.730106	0.910155	3.12794	2.60078	4.41689
BF1	Ballet	F	FSEO	0.684718	0.589167	3.10725	2.34961	4.21147
BF2	Ballet	F	FSEO	0.531538	0.809117	1.95865	1.39377	2.6695
BF9	Ballet	F	FSEO	0.638615	0.670767	3.0905	2.20442	4.13275
BF10	Ballet	F	FSEO	0.526547	0.576743	3.15072	2.41769	4.29338
BF3	Ballet	F	FSEO	0.4634	0.519379	1.97073	1.67677	2.8012
BF12	Ballet	F	FSEO	0.745086	0.832508	4.12231	3.2732	5.74758
BF4	Ballet	F	FSEO	0.602066	0.915155	2.76369	2.41414	3.97053
BF11	Ballet	F	FSEO	0.75129	0.815198	3.93554	2.94993	5.37943
BF13	Ballet	F	FSEO	0.615692	0.882857	4.11676	2.48515	5.19875
BF5	Ballet	F	FOAM	0.849187	0.971856	5.33298	4.10139	7.31465
BF6	Ballet	F	FOAM	0.688112	0.97213	3.42477	2.75043	4.70003
BF7	Ballet	F	FOAM	0.737983	0.929965	4.02836	3.86803	6.11339
BF8	Ballet	F	FOAM	0.844494	1.29943	3.93335	3.92645	6.14765
BF1	Ballet	F	FOAM	0.698069	0.772521	3.67724	2.57399	4.92354
BF2	Ballet	F	FOAM	0.565852	0.947086	2.15613	1.68299	3.01485
BF9	Ballet	F	FOAM	0.716764	0.78588	3.66584	2.82841	4.97274
BF10	Ballet	F	FOAM	0.657601	0.807807	3.13903	2.50096	4.36537
BF3	Ballet	F	FOAM	0.408423	0.571968	1.89281	1.69261	2.76834
BF12	Ballet	F	FOAM	0.861876	1.24813	3.95396	3.74133	6.05208
BF4	Ballet	F	FOAM	0.643057	0.727719	3.39553	2.25859	4.38909
BF11	Ballet	F	FOAM	0.821086	1.00835	3.98541	3.36297	5.77739
BF13	Ballet	F	FOAM	0.825832	1.03263	5.57022	3.90553	7.382
BF5	Ballet	F	A10T	0.850003	1.10683	4.92758	4.88646	7.62976
BF6	Ballet	F	A10T	0.655201	0.775581	3.34152	2.69284	4.65145
BF7	Ballet	F	A10T	0.819899	0.78347	4.09749	3.86017	6.19269
BF8	Ballet	F	A10T	0.8904	1.12939	4.45259	3.67399	6.33272
BF1	Ballet	F	A10T	0.840286	0.885555	4.30275	3.34229	6.01025
BF2	Ballet	F	A10T	0.765494	1.20008	2.63302	1.94882	3.65692
BF9	Ballet	F	A10T	0.76197	1.02606	3.86951	2.95954	5.33082
BF10	Ballet	F	A10T	0.640572	0.794337	3.27246	2.76487	4.68781
BF3	Ballet	F	A10T	0.60636	0.677641	3.2537	2.3508	4.35494
BF12	Ballet	F	A10T	1.032	1.23944	5.75332	4.68316	8.23169
BF4	Ballet	F	A10T	0.643713	1.21942	3.26246	2.98306	4.86091
BF11	Ballet	F	A10T	0.730308	1.00046	4.11287	3.33304	5.81126
BF13	Ballet	F	A10T	0.822134	1.01284	5.35302	3.74659	7.07749
BM4	Ballet	M	FSEC	1.40077	1.49178	7.69475	6.51874	11.2353
BM5	Ballet	M	FSEC	1.19196	1.33403	5.76715	6.72833	9.9179
BM1	Ballet	M	FSEC	1.20878	1.04623	5.55144	4.79501	8.10093
BM6	Ballet	M	FSEC	1.6463	1.84878	9.11306	9.94517	15.0879
BM7	Ballet	M	FSEC	1.24014	1.53218	6.41962	7.877	11.3175
BM8	Ballet	M	FSEC	1.02449	1.25092	5.31627	5.11143	8.17919
BM9	Ballet	M	FSEC	1.32393	1.35913	6.41144	6.45006	10.1252
BM10	Ballet	M	FSEC	1.26119	1.37945	6.5393	5.46673	9.43228
BM11	Ballet	M	FSEC	1.05357	0.961046	7.56939	5.90203	10.4458
BM2	Ballet	M	FSEC	1.5385	1.54864	9.81082	8.50594	14.3274
BM3	Ballet	M	FSEC	1.19408	1.19612	5.6294	5.61962	8.8309
BM12	Ballet	M	FSEC	1.26054	1.17575	7.47237	7.8254	12.0639
BM4	Ballet	M	FSEO	0.84253	0.708454	5.26655	3.23499	6.74275
BM5	Ballet	M	FSEO	0.797218	0.837628	4.1859	3.60598	6.12669
BM1	Ballet	M	FSEO	0.613431	0.770312	2.45493	2.40492	3.74984
BM6	Ballet	M	FSEO	0.6185	0.964721	3.83337	2.96522	5.34113
BM7	Ballet	M	FSEO	0.659635	0.89938	3.85174	3.66715	5.83292
BM8	Ballet	M	FSEO	0.540867	0.740493	2.65096	2.40104	3.97131
BM9	Ballet	M	FSEO	0.80051	0.956714	3.97523	3.63201	5.92002
BM10	Ballet	M	FSEO	0.8413	0.935885	4.074	2.99395	5.5486
BM11	Ballet	M	FSEO	0.627968	0.758487	4.08086	3.34266	5.73778
BM2	Ballet	M	FSEO	0.753644	0.975994	4.08369	3.51775	5.85206
BM3	Ballet	M	FSEO	0.535056	0.61729	2.53568	2.30476	3.71334
BM12	Ballet	M	FSEO	0.667729	0.767276	4.2942	3.92615	6.39279
BM4	Ballet	M	FOAM	0.827943	1.14376	5.6984	4.7973	8.0748
BM5	Ballet	M	FOAM	0.760808	1.25404	4.2178	4.90113	7.15098
BM1	Ballet	M	FOAM	0.766782	0.888143	2.66547	2.94076	4.34302
BM6	Ballet	M	FOAM	0.857856	1.54787	4.75576	4.67933	7.32086
BM7	Ballet	M	FOAM	0.896664	1.45002	4.77957	6.08396	8.43365
BM8	Ballet	M	FOAM	0.778783	1.26968	4.43995	3.76302	6.27339
BM9	Ballet	M	FOAM	0.869378	1.10816	4.71739	4.7367	7.21156
BM10	Ballet	M	FOAM	1.05588	1.66511	6.09988	4.65576	8.49713
BM11	Ballet	M	FOAM	0.816715	0.874079	4.85084	4.42978	7.19923
BM2	Ballet	M	FOAM	0.965919	1.24074	5.37853	4.76473	7.90849
BM3	Ballet	M	FOAM	0.583167	0.833745	3.08894	2.51084	4.30428
BM12	Ballet	M	FOAM	0.815244	0.897005	4.42176	3.70012	6.34633
BM4	Ballet	M	A10T	1.08746	1.04436	6.80169	4.6089	8.93395
BM5	Ballet	M	A10T	0.796987	1.00318	4.8439	3.94562	6.836
BM1	Ballet	M	A10T	0.793329	1.43527	3.5142	3.60043	5.48401
BM6	Ballet	M	A10T	0.929372	1.64173	4.7419	5.19133	7.93203
BM7	Ballet	M	A10T	1.00551	1.41579	5.78819	6.2954	9.43183
BM8	Ballet	M	A10T	0.667831	0.897126	3.61793	2.89865	5.16761
BM9	Ballet	M	A10T	0.86248	0.983166	4.35228	4.03007	6.48821
BM10	Ballet	M	A10T	0.95801	1.45231	5.1776	4.58364	7.63442
BM11	Ballet	M	A10T	0.976056	1.39904	5.75086	6.60247	9.69905
BM2	Ballet	M	A10T	0.985434	1.17319	5.38866	4.40061	7.63051
BM3	Ballet	M	A10T	0.754049	0.911378	4.06752	3.41125	5.84556
BM12	Ballet	M	A10T	0.79131	0.910077	5.14447	5.43075	8.23925
CF1	Controls	F	FSEC	1.00886	1.12045	4.97633	4.06206	7.02707
CF2	Controls	F	FSEC	1.11292	1.4096	5.42339	5.89173	8.93298
CF4	Controls	F	FSEC	0.933842	0.882149	5.43239	3.87734	7.30049
CF3	Controls	F	FSEC	1.58725	1.99058	5.68542	7.55053	10.5322
CF5	Controls	F	FSEC	0.949964	0.938861	5.52602	4.08859	7.62872
CF6	Controls	F	FSEC	0.904616	0.857278	5.44938	3.44346	7.06425
CF7	Controls	F	FSEC	1.06219	1.40619	5.30598	4.79229	7.98553
CF8	Controls	F	FSEC	1.07348	1.2394	4.57843	4.24667	6.89109
CF9	Controls	F	FSEC	1.10985	1.53293	5.7819	6.07232	9.40515
CF10	Controls	F	FSEC	0.969218	0.969042	3.52776	2.76789	4.95547
CF11	Controls	F	FSEC	0.886093	0.935033	4.79679	3.78917	6.72389
CF12	Controls	F	FSEC	1.24133	1.49042	5.88938	6.10879	9.48795
CF13	Controls	F	FSEC	0.916829	1.18936	4.62851	4.80072	7.41906
CF14	Controls	F	FSEC	1.40404	1.489	5.81381	6.28267	9.65292
CF1	Controls	F	FSEO	0.641405	0.787431	1.99119	1.52797	2.69398
CF2	Controls	F	FSEO	0.504757	0.807598	2.20325	2.15643	3.4033
CF4	Controls	F	FSEO	0.659282	0.578386	2.78052	1.91483	3.65723
CF3	Controls	F	FSEO	0.560207	0.79452	2.6657	2.61374	4.1299
CF5	Controls	F	FSEO	0.46852	0.69654	2.32614	1.72117	3.16531
CF6	Controls	F	FSEO	0.530905	0.564394	2.44137	1.46843	3.09966
CF7	Controls	F	FSEO	0.61049	0.76335	3.29475	2.73416	4.69596
CF8	Controls	F	FSEO	0.709704	0.987942	2.77751	2.24862	3.90419
CF9	Controls	F	FSEO	0.575174	0.67955	3.08723	2.40848	4.28679
CF10	Controls	F	FSEO	0.627872	0.62638	2.01713	1.60795	2.82038
CF11	Controls	F	FSEO	0.423199	0.524077	1.88152	1.56625	2.67607
CF12	Controls	F	FSEO	0.53073	0.549546	2.48346	2.03116	3.56312
CF13	Controls	F	FSEO	0.493358	0.668397	2.58595	2.53441	3.94924
CF14	Controls	F	FSEO	0.559178	0.606756	1.98165	1.84031	2.95347
CF1	Controls	F	FOAM	0.554592	0.878328	2.31832	1.86207	3.23298
CF2	Controls	F	FOAM	0.663554	0.983413	3.71318	2.98077	5.25901
CF4	Controls	F	FOAM	0.584853	0.742543	3.30027	2.79992	4.74675
CF3	Controls	F	FOAM	0.768502	0.803433	4.37707	3.43941	6.13745
CF5	Controls	F	FOAM	0.457554	0.622159	2.85086	2.22617	3.96356
CF6	Controls	F	FOAM	0.617539	0.640262	3.50546	2.30941	4.57784
CF7	Controls	F	FOAM	0.639627	0.836098	3.68291	2.92418	5.13676
CF8	Controls	F	FOAM	0.767172	0.87553	3.06568	2.56965	4.42467
CF9	Controls	F	FOAM	0.646732	0.806214	3.87777	3.4324	5.67878
CF10	Controls	F	FOAM	0.6766	0.844146	2.50754	2.12731	3.64768
CF11	Controls	F	FOAM	0.588609	0.818627	2.76988	2.84877	4.3588
CF12	Controls	F	FOAM	0.831855	0.840455	3.94053	3.48931	5.79817
CF13	Controls	F	FOAM	0.5309	0.757779	2.64223	2.46335	3.9845
CF14	Controls	F	FOAM	0.588639	0.71702	2.49164	2.24726	3.70988
CF1	Controls	F	A10T	0.819604	1.28008	3.34585	4.06159	5.8603
CF2	Controls	F	A10T	1.05425	1.2765	5.12162	5.16576	8.12527
CF4	Controls	F	A10T	0.985011	1.06609	4.60469	4.57952	7.29988
CF3	Controls	F	A10T	1.57529	2.47097	6.45179	8.03729	11.5861
CF5	Controls	F	A10T	0.958048	1.61566	4.71892	3.89044	6.87897
CF6	Controls	F	A10T	1.1201	1.28175	6.55052	5.16468	9.29797
CF7	Controls	F	A10T	1.15027	1.61348	5.67208	6.9616	10.1827
CF8	Controls	F	A10T	1.10572	1.56216	4.36271	5.3936	7.84529
CF9	Controls	F	A10T	0.899926	1.32894	5.0091	5.28707	8.20852
CF10	Controls	F	A10T	0.8797	1.25367	3.16234	3.27016	5.10987
CF11	Controls	F	A10T	1.35917	1.18687	7.28484	5.07954	9.85123
CF12	Controls	F	A10T	1.29868	1.27441	5.48783	4.84151	8.19591
CF13	Controls	F	A10T	0.833023	1.3937	4.23519	4.57487	6.90374
CF14	Controls	F	A10T	2.08798	2.00651	5.45022	6.46709	9.34796
CM1	Controls	M	FSEC	1.46576	1.48499	7.99169	7.31545	12.2388
CM2	Controls	M	FSEC	1.19881	1.19575	7.70438	6.36546	11.0197
CM3	Controls	M	FSEC	1.57109	1.99471	8.16335	8.21013	13.0991
CM4	Controls	M	FSEC	1.0591	1.30189	4.75265	4.77388	7.406
CM5	Controls	M	FSEC	1.03996	0.881728	4.9596	3.93443	7.00533
CM7	Controls	M	FSEC	1.9143	1.75451	8.08882	7.62469	12.4956
CM6	Controls	M	FSEC	1.17936	1.26391	5.60836	5.45423	8.82833
CM8	Controls	M	FSEC	1.39469	1.76155	6.65406	6.55322	10.3533
CM9	Controls	M	FSEC	1.54028	2.05233	9.51272	9.99037	15.7357
CM10	Controls	M	FSEC	1.03242	0.953639	5.62636	3.68853	7.32843
CM11	Controls	M	FSEC	1.10521	1.37371	6.66057	5.61061	9.67513
CM1	Controls	M	FSEO	0.669274	0.833213	2.5208	1.92086	3.42743
CM2	Controls	M	FSEO	0.541151	0.791877	2.57309	2.09682	3.66656
CM3	Controls	M	FSEO	0.69325	0.811754	4.1612	2.98883	5.67196
CM4	Controls	M	FSEO	0.619058	0.645034	2.54464	2.25948	3.71343
CM5	Controls	M	FSEO	0.533638	0.52842	2.32154	1.67071	3.09872
CM7	Controls	M	FSEO	0.698549	0.785323	3.67335	2.308	4.73494
CM6	Controls	M	FSEO	0.554712	0.893666	2.80589	2.54953	4.16493
CM8	Controls	M	FSEO	0.720432	0.820989	3.47995	2.87586	4.91373
CM9	Controls	M	FSEO	0.631785	0.719966	4.67745	3.73107	6.66422
CM10	Controls	M	FSEO	0.63367	0.779833	2.64727	2.09816	3.68699
CM11	Controls	M	FSEO	0.581129	0.815217	3.56818	3.07307	5.14997
CM1	Controls	M	FOAM	0.764301	0.693143	3.5202	2.29982	4.59024
CM2	Controls	M	FOAM	0.565879	0.818761	2.96128	2.36217	4.16891
CM3	Controls	M	FOAM	0.975768	1.10398	6.69872	4.05646	8.60007
CM4	Controls	M	FOAM	0.687484	1.15898	2.90071	3.27564	4.9077
CM5	Controls	M	FOAM	0.514406	0.75915	2.09719	1.67299	2.94844
CM7	Controls	M	FOAM	0.92021	1.11803	5.07804	4.4529	7.4881
CM6	Controls	M	FOAM	0.75147	0.913307	4.29956	3.76451	6.28745
CM8	Controls	M	FOAM	0.903264	0.994154	4.3119	3.94785	6.45099
CM9	Controls	M	FOAM	0.683626	0.797139	5.45538	3.45368	7.03664
CM10	Controls	M	FOAM	0.503724	0.753744	2.80927	2.42038	4.04371
CM11	Controls	M	FOAM	0.611909	0.840364	3.54889	3.34178	5.40783
CM1	Controls	M	A10T	3.2597	2.86072	9.12463	12.8529	17.9627
CM2	Controls	M	A10T	1.76115	2.11012	7.90408	8.54489	13.0118
CM3	Controls	M	A10T	1.40652	1.41231	7.63904	5.91155	10.8647
CM4	Controls	M	A10T	1.27667	2.64931	6.54774	10.1218	13.3225
CM5	Controls	M	A10T	2.05446	1.92257	7.13523	8.78392	12.6238
CM7	Controls	M	A10T	1.48868	1.918	7.3429	8.12698	12.404
CM6	Controls	M	A10T	1.12644	1.81364	4.97472	6.16388	8.96889
CM8	Controls	M	A10T	1.40839	1.79319	7.09756	6.83742	11.0949
CM9	Controls	M	A10T	1.09923	1.31431	7.98793	6.55564	11.674
CM10	Controls	M	A10T	1.21579	1.27389	7.96088	6.82139	11.7373
CM11	Controls	M	A10T	1.20459	1.73406	6.54201	7.45168	11.048

## Sheet: Sample entropy
ID	Group	Sex	FSEOx	FSEOy	FSECx	FSECy	FOAMx	FOAMy	A10Tx	A10Ty
BM1	Ballet	M	0.103167	0.0783333	0.114333	0.106	0.0825	0.0748333	0.121167	0.0486667
BF1	Ballet	F	0.104833	0.0885	0.153333	0.126667	0.136167	0.0698333	0.1185	0.068
BF2	Ballet	F	0.0868333	0.0401667	0.1155	0.0561667	0.0988333	0.0375	0.0851667	0.0303333
BF3	Ballet	F	0.103167	0.0661667	0.1495	0.0996667	0.112667	0.0655	0.128167	0.0688333
BM2	Ballet	M	0.1395	0.0761667	0.175333	0.13	0.149	0.0941667	0.141167	0.0826667
BM3	Ballet	M	0.11	0.0775	0.137833	0.127667	0.139833	0.0798333	0.144	0.0853333
BF4	Ballet	F	0.112667	0.054	0.1208	0.091	0.128429	0.0718571	0.135833	0.0491667
BM4	Ballet	M	0.178333	0.117	0.150167	0.111333	0.196667	0.103	0.178333	0.107833
BF5	Ballet	F	0.157714	0.0998571	0.1644	0.1152	0.168167	0.101667	0.172167	0.102833
BF6	Ballet	F	0.112	0.0495	0.107667	0.0856667	0.1235	0.0606667	0.129167	0.0686667
BM5	Ballet	M	0.139286	0.1	0.1196	0.13	0.141167	0.0978333	0.1615	0.0853333
BM6	Ballet	M	0.1785	0.0735	0.1525	0.1375	0.1525	0.0783333	0.142	0.0645
BM7	Ballet	M	0.158	0.0971667	0.144667	0.1315	0.136333	0.107	0.152167	0.0966667
BF7	Ballet	F	0.168	0.1005	0.1675	0.1715	0.148	0.103167	0.1365	0.097
BM8	Ballet	M	0.126333	0.0636667	0.142667	0.100333	0.144667	0.0625	0.14	0.059
BF8	Ballet	F	0.100667	0.0581667	0.142	0.122	0.120833	0.074	0.128333	0.0708333
BM9	Ballet	M	0.1205	0.09	0.115	0.126833	0.1445	0.103833	0.128333	0.102333
BM10	Ballet	M	0.1185	0.0728333	0.137	0.093	0.158167	0.0605	0.146167	0.0718333
BM11	Ballet	M	0.1865	0.1175	0.211833	0.16	0.175833	0.137	0.181667	0.1085
BF13	Ballet	F	0.197429	0.0691429	0.208	0.1084	0.1855	0.087	0.195667	0.0833333
BF9	Ballet	F	0.120833	0.0791667	0.127	0.100167	0.127333	0.0743333	0.132833	0.0571667
BF10	Ballet	F	0.1605	0.0911667	0.1785	0.145833	0.114167	0.0695	0.134167	0.08
BM12	Ballet	M	0.186	0.145167	0.175	0.183667	0.143333	0.102	0.184333	0.148167
BF11	Ballet	F	0.136333	0.0836667	0.164333	0.113833	0.13	0.0763333	0.1495	0.0678333
BF12	Ballet	F	0.137333	0.0855	0.143	0.118333	0.109333	0.0685	0.158167	0.081
CM1	Controls	M	0.0848333	0.0438333	0.150667	0.104	0.107833	0.0658333	0.057	0.0488333
CF1	Controls	F	0.0603333	0.0326667	0.128	0.0818333	0.1	0.0448333	0.0886667	0.0423333
CF2	Controls	F	0.115333	0.065	0.139	0.110333	0.155333	0.0765	0.1095	0.082
CF3	Controls	F	0.121833	0.0715	0.0833333	0.0801667	0.163167	0.100333	0.104167	0.0645
CM2	Controls	M	0.132333	0.0603333	0.198667	0.127167	0.136167	0.0625	0.108	0.059
CM3	Controls	M	0.183833	0.0873333	0.137	0.0956667	0.205833	0.0961667	0.155333	0.0853333
CF4	Controls	F	0.106571	0.071	0.1538	0.098	0.168667	0.0931667	0.119	0.0796667
CM4	Controls	M	0.0938333	0.0748333	0.104667	0.075	0.1065	0.0668333	0.127833	0.0861667
CF5	Controls	F	0.127667	0.0438333	0.159167	0.101667	0.174167	0.0855	0.109333	0.0341667
CM5	Controls	M	0.1125	0.0688333	0.136333	0.104333	0.103167	0.0521667	0.1044	0.0808
CF6	Controls	F	0.1125	0.0571667	0.163833	0.099	0.160667	0.0828333	0.158167	0.0718333
CF7	Controls	F	0.13175	0.07525	0.12525	0.081	0.156667	0.0805	0.132833	0.0806667
CM6	Controls	M	0.1295	0.0566667	0.136167	0.0938333	0.161	0.0955	0.107667	0.0488333
CM7	Controls	M	0.1525	0.07	0.113167	0.0943333	0.152333	0.093	0.1265	0.0723333
CM8	Controls	M	0.129	0.0776667	0.125333	0.0706667	0.123333	0.100333	0.132	0.0761667
CF8	Controls	F	0.0963333	0.043	0.118667	0.0738333	0.0951667	0.0693333	0.0958333	0.0541667
CF9	Controls	F	0.135167	0.069	0.1394	0.097	0.173167	0.0943333	0.149333	0.0718333
CF10	Controls	F	0.0778333	0.0465	0.082	0.0606667	0.093	0.0473333	0.0768333	0.0428333
CF11	Controls	F	0.112167	0.0588333	0.160167	0.0976667	0.126167	0.0848333	0.141	0.0841667
CM9	Controls	M	0.221833	0.132667	0.200167	0.118333	0.246167	0.107333	0.2255	0.1015
CM10	Controls	M	0.0976667	0.0596667	0.149667	0.095	0.143333	0.0735	0.142	0.083
CF12	Controls	F	0.133	0.0878333	0.122333	0.0961667	0.1385	0.103667	0.119833	0.0835
CF13	Controls	F	0.138333	0.0796667	0.130167	0.0923333	0.131	0.0751667	0.137333	0.0518333
CF14	Controls	F	0.0858333	0.0551667	0.116833	0.0895	0.1095	0.064	0.0675	0.0445
CM11	Controls	M	0.171	0.0856667	0.161833	0.104333	0.176167	0.103333	0.142333	0.0853333
